# Supplementary material for: AlloDerm Vs DermACELL in Breast Reconstruction: A Systematic Review and Meta-Analysis of All Head-to-Head Comparisons
Source: Aesthet Surg J Open Forum. 2025 Jul 1;7:ojaf084. doi: 10.1093/asjof/ojaf084 (PMC12358236; doi:10.1093/asjof/ojaf084)
Supplement: ojaf084_Supplementary_Data [file ojaf084_supplementary_data.zip]

Archive with 2 entries (2 files):
- Alloderm DermACELL PRISMA_2020_checklist.docx
- Supplemental Table 1 (QA).xlsx
