# Supplementary material for: AlloDerm Vs DermACELL in Breast Reconstruction: A Systematic Review and Meta-Analysis of All Head-to-Head Comparisons
Source: Aesthet Surg J Open Forum. 2025 Jul 1;7:ojaf084. doi: 10.1093/asjof/ojaf084 (PMC12358236; doi:10.1093/asjof/ojaf084)
Supplement: ojaf084_Supplementary_Data [file ojaf084_supplementary_data.zip › Supplemental Table 1 (QA).xlsx]

## Sheet: QA-Cohort
	SELECTION				COMPARABILITY	EXPOSURE			Total point
study ID	Representativeness	2) Selection of the non exposed cohort	3) Ascertainment of exposure	4) Demonstration that outcome of interest was not present at start of study	1) Comparability of cohorts	1) Assessment of outcome	2) Was follow-up long enough for outcomes to occur	3) Adequacy of follow up of cohorts		AHRQ Standards
Pittman2016	1	1	1	1	2	1	1	1	9	Good
Zenn2016	1	1	1	1	2	1	1	1	9	Good
Chang2017	1	1	1	1	1	1	1	1	8	Good
Danino 2019	1	1	1	1	1	1	1	0	7	Good
Greig2019	1	1	1	1	2	1	1	1	9	Good
Arnaout2020	1	1	1	1	2	1	0	0	7	Good
Stein2020	1	1	1	1	2	1	0	0	7	Good
Powers2021	1	1	1	1	2	1	1	1	9	Good
Swisher2022	1	1	1	1	2	1	0	1	8	Good
Johnson2022	1	1	1	1	2	1	0	0	7	Good
Asaad2023	1	1	1	1	2	1	1	1	9	Good
Davison2024	1	1	1	1	2	1	0	0	7	Good
Berger 2024	1	1	1	1	1	1	1	1	8	Good
Diffley 2025	1	1	1	1	1	1	1	1	8	Good
